# Supplementary material for: Genetic Basis of Metabolome Variation in Yeast
Source: PLoS Genet. 2014 Mar 6;10(3):e1004142. doi: 10.1371/journal.pgen.1004142 (PMC3945093; doi:10.1371/journal.pgen.1004142)
Supplement: Table S3 — eQTLs containing IRA2 from carbon cycle genes. eQTLs were taken from Smith et al. [29] for genes affiliated with the carbon cycle, as determined from www.yeastgenome.org. Genes with eQTLs containing IRA2 are marked whether the eQTL was detected in media containing either ethanol or glucose as a carbon source. Each genes average expression levels were also compared dependent on the allele of IRA2 and noted. (XLSX) [file pgen.1004142.s008.xlsx]

## Sheet: ST3
	Gene Name	Systematic name	Links to IRA2 (EtOH)	Links to IRA2 (glucose)	Allele with higher expression (EtOH)	Allele with higher expression (Glucose)	BY/glucose	RM/glucose	BY/ethanol	RM/ethanol
TCA and Glycolysis	CDC19	YAL038W			BY	BY	0.202045	-0.13	0.440455	0.293333
	Cit2	YCR005C		X	BY	BY	-2.94354	-3.44561	1.15854	1.1469
	CIT3	YPR001W			BY	BY	-4.89	-5.15674	1.17304	0.87375
	COR1	YBL045C		X	BY	RM	-1.29956	-0.885636	0.811053	0.708125
	DAL7	YIR031C			BY	BY	0.372128	-0.0432787	0.38234	-0.221803
	FBA1	YKL060C		X	RM	RM	-0.0946939	0.0345763	-0.466735	-0.190508
	KGD2	YDR148C		X	RM	RM	-1.86915	-1.38569	0.785625	0.852241
	LSC1	YOR142W	X	X	BY	RM	-0.713333	-0.464655	0.960833	0.776034
	LSC2	YGR244C		X	RM	RM	-1.77604	-1.26052	0.717021	0.763276
	MDH1	YKL085W		X	BY	RM	-1.935	-1.24466	0.807234	0.726667
	MDH3	YDL078C		X	RM	RM	-0.73	-0.556552	0.431667	0.498448
	PYK2	YOR347C			BY	BY	0.380909	0.204444	-0.0181818	-0.136508
	QCR10	YHR001W			RM	RM	-0.198889	-0.0882813	0.0857778	0.205
	SDH3	YKL141W		X	BY	RM	-1.49313	-1.16207	0.971875	0.912931
	SDH4	YKL141W		X	BY	RM	-1.49313	-1.16207	0.971875	0.912931
	SOL4	YGR248W	X	X	RM	RM	-1.97396	0.206379	-0.612917	0.787414
	TAL1	YLR354C		X	BY	RM	-0.0672917	0.127414	-0.340833	-0.399138
Glycolysis	ACO2	YJL200C			RM	RM	-0.187213	0.297556	-0.355082	-0.137111
	CYT1	YOR065W			RM	RM	0.156667	0.700862	-0.647083	-0.388103
	GLK1	YCL040W		X	RM	RM	-1.84688	-0.908103	0.383125	0.548276
	GND1	YHR183W			BY	RM	0.504474	0.705373	-1.57026	-1.86985
	GND2	YGR256W	X	X	RM	RM	-2.31714	-0.723729	-0.813673	0.804068
	HXT1	YHR094C			BY	BY	1.38362	0.664255	-4.68966	-4.75489
	HXT10	YHR094C			BY	BY	1.38362	0.664255	-4.68966	-4.75489
	HXT13	YHR094C			BY	BY	1.38362	0.664255	-4.68966	-4.75489
	HXT2	YMR011W			BY	RM	0.520392	1.33911	-2.03824	-2.10554
	HXT3	YDR345C			BY	RM	-2.11604	-0.0662069	0.448542	0.33431
	HXT4	YDR345C			BY	RM	-2.11604	-0.0662069	0.448542	0.33431
	HXT5	YHR096C	X	X	RM	RM	-5.2451	-3.70186	0.794898	1.43542
	Hxt6	YDR343C		X	BY	RM	-2.11604	-0.0662069	0.448542	0.33431
	HXT7	YDR342C		X	RM	RM	-2.02042	0.0941379	0.220625	0.241724
	ICL1	YER065C			BY	BY	0.24	-0.01	-0.145862	-0.353137
	IDH1	YNL037C	X	X	BY	RM	-1.77766	-1.57397	1.35652	1.07643
	IDH2	YOR136W			BY	BY	-0.988367	-1.31196	1.0702	0.795893
	KGD1	YIL125W		X	BY	RM	-1.77812	-1.44034	0.670625	0.595345
	LAT1	YNL071W			RM	RM	-0.273529	-0.0392727	0.201765	0.284182
	MDH2	YOL126C			RM	RM	-3.8146	-2.59309	0.7386	1.05545
	MLS1	YNL117W			RM	RM	-0.769583	-0.233966	0.263333	0.641552
	NDI1	YML120C		X	BY	RM	-1.45021	-0.904138	0.619792	0.567241
	PFK2	YMR205C			RM	RM	0.122683	0.284333	0.257805	0.420333
	PGI1	YGL025C			RM	RM	-0.4675	-0.329841	-0.222955	-0.0969841
	PGM1	YKL127W		X	BY	BY	0.702083	0.383103	-0.229375	-0.546207
	PYC1	YGL062W			BY	BY	0.304545	0.127778	-0.00795455	-0.0615873
	PYC2	YBR218C			BY	RM	-0.117667	0.00234043	-0.0543333	-0.0551064
	QCR2	YPR191W		X	BY	RM	-1.17146	-0.803036	0.641667	0.558772
	QCR6	YFR033C			RM	BY	0.0791837	-0.0274576	-0.177755	-0.165085
	RKI1	YOR095C		X	BY	BY	-0.637917	-0.926897	0.368542	0.227414
	SDH1	YKL148C		X	BY	RM	-2.18396	-1.68759	0.942083	0.90069
	SDH2	YLL041C		X	RM	RM	-2.00563	-1.49034	0.884792	0.885
	TKL1	YPR074C	X		BY	RM	0.0880435	0.101569	-0.119773	-0.372075
	TKL2	YBR117C	X	X	RM	RM	-4.51864	-2.345	-1.14938	0.811207
	TPI1	YDR050C			BY	BY	0.21	0.0465079	-0.296591	-0.735079
	YJL045W	YJL045W	X		RM	RM	-2.00761	-1.82035	-0.659184	0.829153
	ZWF1	YNL241C			RM	RM	0.161373	0.41463	-0.426471	-0.375273
TCA	ENO1	YGR254W	X		RM	BY	0.248163	0.24322	-1.25551	-0.484746
	ENO2	YHR174W			RM	RM	-0.210833	-0.00137931	0.295417	0.393276
	FUM1	YPL262W		X	BY	RM	-2.01833	-1.71214	1.28958	1.1181
	LPD1	YLR011W	X		BY	BY	0.113469	0.00983051	0.491429	0.315424
	PDA1	YER178W		X	RM	RM	-0.327708	-0.156724	0.281875	0.348621
	PDB1	YBR221C			BY	RM	0.046	0.17125	0.2036	0.187679
	PFK1	YGR240C			BY	BY	0.671633	0.477667	0.188571	0.120833
	PGK1	YCR012W		X	RM	RM	0.0461224	0.22661	-0.3	0.0320339
	QCR7	YDR529C			RM	RM	-0.82	-0.482203	0.233478	0.436949
	QCR8	YJL166W			RM	RM	-0.891786	-0.414898	-0.560909	-0.436875
	QCR9	YGR183C			BY	BY	-0.274528	-1.80906	0.0145283	-1.54887
	RIP1	YEL024W			RM	RM	-1.31478	-0.715254	0.165652	0.763898
	RPE1	YJL121C		X	BY	BY	0.159592	0.0477966	0.144286	0.0338983
	SOL3	YHR163W			RM	RM	0.243684	0.519254	-1.12842	-0.906269
	ACO1	YLR304C		X	BY	RM	-1.42061	-1.15458	1.16208	1.04169
	Cit1	YNR001C		X	BY	RM	-2.54766	-2.04561	1.26625	1.17105
Total		70	10	32	40	20
